# Supplementary material for: Genetic Diversity and Subspecific Races of Upland Cotton (Gossypium hirsutum L.)
Source: Genes (Basel). 2024 Nov 28;15(12):1533. doi: 10.3390/genes15121533 (PMC11675639; doi:10.3390/genes15121533)
Supplement: Supplementary file 1 [file genes-15-01533-s001.zip]

Archive with 2 entries (2 files):
- genes-3293947-Table S1.pdf
- genes-3293947-Table S2.pdf
